# Supplementary material for: Simultaneous acquisition of EEG and NIRS during cognitive tasks for an open access dataset
Source: Sci Data. 2018 Feb 13;5:180003. doi: 10.1038/sdata.2018.3 (PMC5810421; doi:10.1038/sdata.2018.3)
Supplement: Supplementary file 1 [file sdata20183-isa1.zip]

Archive with 4 entries (4 files):
- i_Investigation.txt
- s_study_Mueller.txt
- a_NIRS_Mueller.txt
- a_EEG_Mueller.txt
