# Supplementary material for: Simultaneous acquisition of EEG and NIRS during cognitive tasks for an open access dataset
Source: Sci Data. 2018 Feb 13;5:180003. doi: 10.1038/sdata.2018.3 (PMC5810421; doi:10.1038/sdata.2018.3)
Supplement: Supplementary file 1 [file sdata20183-isa1.zip › i_Investigation.txt]

# Investigation File generated for Scientific Data with Investigation File Authoring Tool version 0.1.0 on 19/12/2017 - This metadata file is CC0
ONTOLOGY SOURCE REFERENCE
Term Source Name	NCBITAXON	UO	PATO	UBERON	OBI	CMO	NPO	ERO
Term Source File	http://data.bioontology.org/ontologies/NCBITAXON	http://data.bioontology.org/ontologies/UO	http://data.bioontology.org/ontologies/PATO	http://data.bioontology.org/ontologies/UBERON	http://data.bioontology.org/ontologies/OBI	http://data.bioontology.org/ontologies/CMO	http://data.bioontology.org/ontologies/NPO	http://data.bioontology.org/ontologies/ERO
Term Source Version	2016AB	unknown	unknown	releases/2014-06-15	2014-08-18	2.41	2011-12-08 (yyyy-mm-dd)	2013-08-02
Term Source Description	National Center for Biotechnology Information (NCBI) Organismal Classification	Units of Measurement Ontology	Phenotypic Quality Ontology	Uber Anatomy Ontology	Ontology for Biomedical Investigations	Clinical Measurement Ontology	NanoParticle Ontology	Eagle-I Research Resource Ontology
INVESTIGATION
Investigation Identifier
Investigation Title
Investigation Description
Investigation Submission Date
Investigation Public Release Date
INVESTIGATION PUBLICATIONS
Investigation PubMed ID
Investigation Publication DOI
Investigation Publication Author List
Investigation Publication Title
Investigation Publication Status
Investigation Publication Status Term Accession Number
Investigation Publication Status Term Source REF
INVESTIGATION CONTACTS
Investigation Person Last Name
Investigation Person Mid Initials
Investigation Person First Name
Investigation Person Address
Investigation Person Phone
Investigation Person Fax
Investigation Person Email
Investigation Person Affiliation
Investigation Person Roles
Investigation Person Roles Term Accession Number
Investigation Person Roles Term Source REF
STUDY
Study Identifier	10.1038/sdata.2018.3
Study Title	Simultaneous acquisition of EEG and NIRS during cognitive tasks for an open access dataset
Study Submission Date	19/04/2017
Study Public Release Date	13/02/2018
Study Description	http://www.nature.com/articles/sdata20183#abstract
Study File Name	s_study_Mueller.txt
Comment[Subject Keywords]	//;///
Comment[Manuscript Licence]	CC BY-4.0
Comment[Experimental Metadata Licence]	CC0
Comment[Supplementary Information File Name]		Supplementary Information
Comment[Supplementary Information File Type]	x-zip-compressed	vnd.openxmlformats-officedocument.wordprocessingml.document
Comment[Supplementary Information File URL]	http://www.nature.com/articles/sdata20183#supplementary-information	http://www.nature.com/articles/sdata20183#supplementary-information
Comment[Data Repository]	Technische Universität Berlin
Comment[Data Record Accession]	doi:10.14279/depositonce-5830.2
Comment[Data Record URI]	http://dx.doi.org/10.14279/depositonce-5830.2
STUDY DESIGN DESCRIPTORS
Study Design Type	repeated measure design	stimulus or stress design
Study Design Type Term Accession Number	OBI:0500002	OBI:0001396
Study Design Type Term Source REF	OBI	OBI
STUDY PUBLICATIONS
Study PubMed ID
Study Publication DOI
Study Publication Author List
Study Publication Title
Study Publication Status
Study Publication Status Term Accession Number
Study Publication Status Term Source REF
STUDY FACTORS
Study Factor Name	session type
Study Factor Type	presentation of stimulus
Study Factor Type Term Accession Number	OBI:0000807
Study Factor Type Term Source REF	OBI
STUDY ASSAYS
Study Assay Measurement Type	brain activity measurement	brain activity measurement
Study Assay Measurement Type Term Accession Number	CMO:0001737	CMO:0001737
Study Assay Measurement Type Term Source REF	CMO	CMO
Study Assay Technology Type	near-infrared spectroscopy	electroencephalography
Study Assay Technology Type Term Accession Number	http://purl.org/obo/owl/FIX#FIX_0000321	OBI:0002186
Study Assay Technology Type Term Source REF	NPO	OBI
Study Assay Technology Platform	""	""
Study Assay File Name	a_NIRS_Mueller.txt	a_EEG_Mueller.txt
STUDY PROTOCOLS
Study Protocol Name	Participants	Experimental Paradigm	Data Acquisition	Data Processing	Classification
Study Protocol Type	selection	protocol	data collection method	data transformation	information processor function
Study Protocol Type Term Accession Number	OBI:0001928	OBI:0000272	ERO:0001932	OBI:0200000	OBI:0000392
Study Protocol Type Term Source REF	OBI	OBI	ERO	OBI	OBI
Study Protocol Description					
Study Protocol URI	""	""	""	""	""
Study Protocol Version					
Study Protocol Parameters Name	""	""	instrument; manufacturer; sampling rate	""	""
Study Protocol Parameters Name Term Accession Number	""	""	""	""	""
Study Protocol Parameters Name Term Source REF	""	""	""	""	""
Study Protocol Components Name	""	""	""	""	""
Study Protocol Components Type	""	""	""	""	""
Study Protocol Components Type Term Accession Number	""	""	""	""	""
Study Protocol Components Type Term Source REF	""	""	""	""	""
STUDY CONTACTS
Study Person Last Name	Shin	von Lühmann	Kim	Mehnert	Hwang	Müller
Study Person First Name	Jaeyoung	Alexander	Do-Won	Jan	Han-Jeong	Klaus-Robert
Study Person Mid Initials						
Study Person Email	""	""	""	""	h2j@kumoh.ac.kr	klaus-robert.mueller@tu-berlin.de
Study Person Phone						
Study Person Fax						
Study Person Address						
Study Person Affiliation	Department of Biomedical Engineering, Hanyang University, Seoul 04763, Korea	Machine Learning Group, Berlin Institute of Technology, Berlin 10587, Germany	Department of Biomedical Engineering, Chonnam National University, Yeosu 61186, Korea	Institute of Systems Neuroscience, Medical Center Hamburg-Eppendorf, Hamburg  20246, Germany	Department of Medical IT Convergence Engineering, Kumoh National Institute of Technology, Gumi 39177, Korea	Machine Learning Group, Berlin Institute of Technology, Berlin 10587, Germany
Study Person Roles						
Study Person Roles Term Accession Number						
Study Person Roles Term Source REF						
Comment[Study Person ORCID]						
Comment[Funder]						
Comment[FundRef ID]						
Comment[Funder Term Source REF]						
Comment[Grant Identifier]						
