# Supplementary material for: Simultaneous acquisition of EEG and NIRS during cognitive tasks for an open access dataset
Source: Sci Data. 2018 Feb 13;5:180003. doi: 10.1038/sdata.2018.3 (PMC5810421; doi:10.1038/sdata.2018.3)
Supplement: Supplementary file 1 [file sdata20183-isa1.zip › s_study_Mueller.txt]

Source Name	Characteristics[organism]	Term Source REF	Term Accession Number	Characteristics[organism part]	Term Source REF	Term Accession Number	Characteristics[age at scan]	Unit	Term Source REF	Term Accession Number	Characteristics[sex]	Term Source REF	Term Accession Number	Characteristics[handedness]	Protocol REF	Protocol REF	Sample Name	Factor Value[session type]
Institute of Psychology and Ergonomics, Berlin Institute of Technology	Homo sapiens	NCBITAXON	NCBITaxon:9606	brain	UBERON	UBERON:0000955	26	year	UO	UO:0000036	female	PATO	PATO:0000383	Right	Participants	Experimental Paradigm	VP001	session type
Institute of Psychology and Ergonomics, Berlin Institute of Technology	Homo sapiens	NCBITAXON	NCBITaxon:9606	brain	UBERON	UBERON:0000955	26	year	UO	UO:0000036	female	PATO	PATO:0000383	Right	Participants	Experimental Paradigm	VP002	session type
Institute of Psychology and Ergonomics, Berlin Institute of Technology	Homo sapiens	NCBITAXON	NCBITaxon:9606	brain	UBERON	UBERON:0000955	25	year	UO	UO:0000036	female	PATO	PATO:0000383	Right	Participants	Experimental Paradigm	VP003	session type
Institute of Psychology and Ergonomics, Berlin Institute of Technology	Homo sapiens	NCBITAXON	NCBITaxon:9606	brain	UBERON	UBERON:0000955	30	year	UO	UO:0000036	male	PATO	PATO:0000384	Right	Participants	Experimental Paradigm	VP004	session type
Institute of Psychology and Ergonomics, Berlin Institute of Technology	Homo sapiens	NCBITAXON	NCBITaxon:9606	brain	UBERON	UBERON:0000955	26	year	UO	UO:0000036	female	PATO	PATO:0000383	Right	Participants	Experimental Paradigm	VP005	session type
Institute of Psychology and Ergonomics, Berlin Institute of Technology	Homo sapiens	NCBITAXON	NCBITaxon:9606	brain	UBERON	UBERON:0000955	25	year	UO	UO:0000036	female	PATO	PATO:0000383	Right	Participants	Experimental Paradigm	VP006	session type
Institute of Psychology and Ergonomics, Berlin Institute of Technology	Homo sapiens	NCBITAXON	NCBITaxon:9606	brain	UBERON	UBERON:0000955	32	year	UO	UO:0000036	female	PATO	PATO:0000383	Right	Participants	Experimental Paradigm	VP007	session type
Institute of Psychology and Ergonomics, Berlin Institute of Technology	Homo sapiens	NCBITAXON	NCBITaxon:9606	brain	UBERON	UBERON:0000955	24	year	UO	UO:0000036	female	PATO	PATO:0000383	Right	Participants	Experimental Paradigm	VP008	session type
Institute of Psychology and Ergonomics, Berlin Institute of Technology	Homo sapiens	NCBITAXON	NCBITaxon:9606	brain	UBERON	UBERON:0000955	27	year	UO	UO:0000036	female	PATO	PATO:0000383	Right	Participants	Experimental Paradigm	VP009	session type
Institute of Psychology and Ergonomics, Berlin Institute of Technology	Homo sapiens	NCBITAXON	NCBITaxon:9606	brain	UBERON	UBERON:0000955	22	year	UO	UO:0000036	male	PATO	PATO:0000384	Right	Participants	Experimental Paradigm	VP010	session type
Institute of Psychology and Ergonomics, Berlin Institute of Technology	Homo sapiens	NCBITAXON	NCBITaxon:9606	brain	UBERON	UBERON:0000955	27	year	UO	UO:0000036	male	PATO	PATO:0000384	Right	Participants	Experimental Paradigm	VP011	session type
Institute of Psychology and Ergonomics, Berlin Institute of Technology	Homo sapiens	NCBITAXON	NCBITaxon:9606	brain	UBERON	UBERON:0000955	33	year	UO	UO:0000036	male	PATO	PATO:0000384	Right	Participants	Experimental Paradigm	VP012	session type
Institute of Psychology and Ergonomics, Berlin Institute of Technology	Homo sapiens	NCBITAXON	NCBITaxon:9606	brain	UBERON	UBERON:0000955	27	year	UO	UO:0000036	male	PATO	PATO:0000384	Right	Participants	Experimental Paradigm	VP013	session type
Institute of Psychology and Ergonomics, Berlin Institute of Technology	Homo sapiens	NCBITAXON	NCBITaxon:9606	brain	UBERON	UBERON:0000955	22	year	UO	UO:0000036	female	PATO	PATO:0000383	Right	Participants	Experimental Paradigm	VP014	session type
Institute of Psychology and Ergonomics, Berlin Institute of Technology	Homo sapiens	NCBITAXON	NCBITaxon:9606	brain	UBERON	UBERON:0000955	23	year	UO	UO:0000036	male	PATO	PATO:0000384	Right	Participants	Experimental Paradigm	VP015	session type
Institute of Psychology and Ergonomics, Berlin Institute of Technology	Homo sapiens	NCBITAXON	NCBITaxon:9606	brain	UBERON	UBERON:0000955	30	year	UO	UO:0000036	male	PATO	PATO:0000384	Right	Participants	Experimental Paradigm	VP016	session type
Institute of Psychology and Ergonomics, Berlin Institute of Technology	Homo sapiens	NCBITAXON	NCBITaxon:9606	brain	UBERON	UBERON:0000955	17	year	UO	UO:0000036	female	PATO	PATO:0000383	Right	Participants	Experimental Paradigm	VP017	session type
Institute of Psychology and Ergonomics, Berlin Institute of Technology	Homo sapiens	NCBITAXON	NCBITaxon:9606	brain	UBERON	UBERON:0000955	25	year	UO	UO:0000036	female	PATO	PATO:0000383	Right	Participants	Experimental Paradigm	VP018	session type
Institute of Psychology and Ergonomics, Berlin Institute of Technology	Homo sapiens	NCBITAXON	NCBITaxon:9606	brain	UBERON	UBERON:0000955	25	year	UO	UO:0000036	female	PATO	PATO:0000383	Right	Participants	Experimental Paradigm	VP019	session type
Institute of Psychology and Ergonomics, Berlin Institute of Technology	Homo sapiens	NCBITAXON	NCBITaxon:9606	brain	UBERON	UBERON:0000955	26	year	UO	UO:0000036	male	PATO	PATO:0000384	Right	Participants	Experimental Paradigm	VP020	session type
Institute of Psychology and Ergonomics, Berlin Institute of Technology	Homo sapiens	NCBITAXON	NCBITaxon:9606	brain	UBERON	UBERON:0000955	28	year	UO	UO:0000036	male	PATO	PATO:0000384	Right	Participants	Experimental Paradigm	VP021	session type
Institute of Psychology and Ergonomics, Berlin Institute of Technology	Homo sapiens	NCBITAXON	NCBITaxon:9606	brain	UBERON	UBERON:0000955	22	year	UO	UO:0000036	female	PATO	PATO:0000383	Right	Participants	Experimental Paradigm	VP022	session type
Institute of Psychology and Ergonomics, Berlin Institute of Technology	Homo sapiens	NCBITAXON	NCBITaxon:9606	brain	UBERON	UBERON:0000955	28	year	UO	UO:0000036	female	PATO	PATO:0000383	Right	Participants	Experimental Paradigm	VP023	session type
Institute of Psychology and Ergonomics, Berlin Institute of Technology	Homo sapiens	NCBITAXON	NCBITaxon:9606	brain	UBERON	UBERON:0000955	31	year	UO	UO:0000036	female	PATO	PATO:0000383	Right	Participants	Experimental Paradigm	VP024	session type
Institute of Psychology and Ergonomics, Berlin Institute of Technology	Homo sapiens	NCBITAXON	NCBITaxon:9606	brain	UBERON	UBERON:0000955	29	year	UO	UO:0000036	female	PATO	PATO:0000383	Right	Participants	Experimental Paradigm	VP025	session type
Institute of Psychology and Ergonomics, Berlin Institute of Technology	Homo sapiens	NCBITAXON	NCBITaxon:9606	brain	UBERON	UBERON:0000955	22	year	UO	UO:0000036	female	PATO	PATO:0000383	Right	Participants	Experimental Paradigm	VP026	session type
