# Supplementary material for: Simultaneous acquisition of EEG and NIRS during cognitive tasks for an open access dataset
Source: Sci Data. 2018 Feb 13;5:180003. doi: 10.1038/sdata.2018.3 (PMC5810421; doi:10.1038/sdata.2018.3)
Supplement: Supplementary file 1 [file sdata20183-isa1.zip › a_EEG_Mueller.txt]

Sample Name	Protocol REF	Parameter Value[instrument]	Parameter Value[manufacturer]	Parameter Value[sampling rate]	Unit	Term Source REF	Term Accession Number	Protocol REF	Protocol REF	Assay Name	Raw Data File	Comment[Data Repository]	Comment[Data Record Accession]	Comment[Data Record URI]	Factor Value[session type]
VP001	Data Acquisition	BrainAmp EEG amplifier	Brain Products GmbH	1000	Hertz			Data Processing	Classification	VP001_session A	VP001-EEG.zip	Technische Universität Berlin	doi:10.14279/depositonce-5830.2	http://dx.doi.org/10.14279/depositonce-5830.2	Dataset A: n-back
VP002	Data Acquisition	BrainAmp EEG amplifier	Brain Products GmbH	1000	Hertz			Data Processing	Classification	VP002_session A	VP002-EEG.zip	Technische Universität Berlin	doi:10.14279/depositonce-5830.2	http://dx.doi.org/10.14279/depositonce-5830.2	Dataset A: n-back
VP003	Data Acquisition	BrainAmp EEG amplifier	Brain Products GmbH	1000	Hertz			Data Processing	Classification	VP003_session A	VP003-EEG.zip	Technische Universität Berlin	doi:10.14279/depositonce-5830.2	http://dx.doi.org/10.14279/depositonce-5830.2	Dataset A: n-back
VP004	Data Acquisition	BrainAmp EEG amplifier	Brain Products GmbH	1000	Hertz			Data Processing	Classification	VP004_session A	VP004-EEG.zip	Technische Universität Berlin	doi:10.14279/depositonce-5830.2	http://dx.doi.org/10.14279/depositonce-5830.2	Dataset A: n-back
VP005	Data Acquisition	BrainAmp EEG amplifier	Brain Products GmbH	1000	Hertz			Data Processing	Classification	VP005_session A	VP005-EEG.zip	Technische Universität Berlin	doi:10.14279/depositonce-5830.2	http://dx.doi.org/10.14279/depositonce-5830.2	Dataset A: n-back
VP006	Data Acquisition	BrainAmp EEG amplifier	Brain Products GmbH	1000	Hertz			Data Processing	Classification	VP006_session A	VP006-EEG.zip	Technische Universität Berlin	doi:10.14279/depositonce-5830.2	http://dx.doi.org/10.14279/depositonce-5830.2	Dataset A: n-back
VP007	Data Acquisition	BrainAmp EEG amplifier	Brain Products GmbH	1000	Hertz			Data Processing	Classification	VP007_session A	VP007-EEG.zip	Technische Universität Berlin	doi:10.14279/depositonce-5830.2	http://dx.doi.org/10.14279/depositonce-5830.2	Dataset A: n-back
VP008	Data Acquisition	BrainAmp EEG amplifier	Brain Products GmbH	1000	Hertz			Data Processing	Classification	VP008_session A	VP008-EEG.zip	Technische Universität Berlin	doi:10.14279/depositonce-5830.2	http://dx.doi.org/10.14279/depositonce-5830.2	Dataset A: n-back
VP009	Data Acquisition	BrainAmp EEG amplifier	Brain Products GmbH	1000	Hertz			Data Processing	Classification	VP009_session A	VP009-EEG.zip	Technische Universität Berlin	doi:10.14279/depositonce-5830.2	http://dx.doi.org/10.14279/depositonce-5830.2	Dataset A: n-back
VP010	Data Acquisition	BrainAmp EEG amplifier	Brain Products GmbH	1000	Hertz			Data Processing	Classification	VP010_session A	VP010-EEG.zip	Technische Universität Berlin	doi:10.14279/depositonce-5830.2	http://dx.doi.org/10.14279/depositonce-5830.2	Dataset A: n-back
VP011	Data Acquisition	BrainAmp EEG amplifier	Brain Products GmbH	1000	Hertz			Data Processing	Classification	VP011_session A	VP011-EEG.zip	Technische Universität Berlin	doi:10.14279/depositonce-5830.2	http://dx.doi.org/10.14279/depositonce-5830.2	Dataset A: n-back
VP012	Data Acquisition	BrainAmp EEG amplifier	Brain Products GmbH	1000	Hertz			Data Processing	Classification	VP012_session A	VP012-EEG.zip	Technische Universität Berlin	doi:10.14279/depositonce-5830.2	http://dx.doi.org/10.14279/depositonce-5830.2	Dataset A: n-back
VP013	Data Acquisition	BrainAmp EEG amplifier	Brain Products GmbH	1000	Hertz			Data Processing	Classification	VP013_session A	VP013-EEG.zip	Technische Universität Berlin	doi:10.14279/depositonce-5830.2	http://dx.doi.org/10.14279/depositonce-5830.2	Dataset A: n-back
VP014	Data Acquisition	BrainAmp EEG amplifier	Brain Products GmbH	1000	Hertz			Data Processing	Classification	VP014_session A	VP014-EEG.zip	Technische Universität Berlin	doi:10.14279/depositonce-5830.2	http://dx.doi.org/10.14279/depositonce-5830.2	Dataset A: n-back
VP015	Data Acquisition	BrainAmp EEG amplifier	Brain Products GmbH	1000	Hertz			Data Processing	Classification	VP015_session A	VP015-EEG.zip	Technische Universität Berlin	doi:10.14279/depositonce-5830.2	http://dx.doi.org/10.14279/depositonce-5830.2	Dataset A: n-back
VP016	Data Acquisition	BrainAmp EEG amplifier	Brain Products GmbH	1000	Hertz			Data Processing	Classification	VP016_session A	VP016-EEG.zip	Technische Universität Berlin	doi:10.14279/depositonce-5830.2	http://dx.doi.org/10.14279/depositonce-5830.2	Dataset A: n-back
VP017	Data Acquisition	BrainAmp EEG amplifier	Brain Products GmbH	1000	Hertz			Data Processing	Classification	VP017_session A	VP017-EEG.zip	Technische Universität Berlin	doi:10.14279/depositonce-5830.2	http://dx.doi.org/10.14279/depositonce-5830.2	Dataset A: n-back
VP018	Data Acquisition	BrainAmp EEG amplifier	Brain Products GmbH	1000	Hertz			Data Processing	Classification	VP018_session A	VP018-EEG.zip	Technische Universität Berlin	doi:10.14279/depositonce-5830.2	http://dx.doi.org/10.14279/depositonce-5830.2	Dataset A: n-back
VP019	Data Acquisition	BrainAmp EEG amplifier	Brain Products GmbH	1000	Hertz			Data Processing	Classification	VP019_session A	VP019-EEG.zip	Technische Universität Berlin	doi:10.14279/depositonce-5830.2	http://dx.doi.org/10.14279/depositonce-5830.2	Dataset A: n-back
VP020	Data Acquisition	BrainAmp EEG amplifier	Brain Products GmbH	1000	Hertz			Data Processing	Classification	VP020_session A	VP020-EEG.zip	Technische Universität Berlin	doi:10.14279/depositonce-5830.2	http://dx.doi.org/10.14279/depositonce-5830.2	Dataset A: n-back
VP021	Data Acquisition	BrainAmp EEG amplifier	Brain Products GmbH	1000	Hertz			Data Processing	Classification	VP021_session A	VP021-EEG.zip	Technische Universität Berlin	doi:10.14279/depositonce-5830.2	http://dx.doi.org/10.14279/depositonce-5830.2	Dataset A: n-back
VP022	Data Acquisition	BrainAmp EEG amplifier	Brain Products GmbH	1000	Hertz			Data Processing	Classification	VP022_session A	VP022-EEG.zip	Technische Universität Berlin	doi:10.14279/depositonce-5830.2	http://dx.doi.org/10.14279/depositonce-5830.2	Dataset A: n-back
VP023	Data Acquisition	BrainAmp EEG amplifier	Brain Products GmbH	1000	Hertz			Data Processing	Classification	VP023_session A	VP023-EEG.zip	Technische Universität Berlin	doi:10.14279/depositonce-5830.2	http://dx.doi.org/10.14279/depositonce-5830.2	Dataset A: n-back
VP024	Data Acquisition	BrainAmp EEG amplifier	Brain Products GmbH	1000	Hertz			Data Processing	Classification	VP024_session A	VP024-EEG.zip	Technische Universität Berlin	doi:10.14279/depositonce-5830.2	http://dx.doi.org/10.14279/depositonce-5830.2	Dataset A: n-back
VP025	Data Acquisition	BrainAmp EEG amplifier	Brain Products GmbH	1000	Hertz			Data Processing	Classification	VP025_session A	VP025-EEG.zip	Technische Universität Berlin	doi:10.14279/depositonce-5830.2	http://dx.doi.org/10.14279/depositonce-5830.2	Dataset A: n-back
VP026	Data Acquisition	BrainAmp EEG amplifier	Brain Products GmbH	1000	Hertz			Data Processing	Classification	VP026_session A	VP026-EEG.zip	Technische Universität Berlin	doi:10.14279/depositonce-5830.2	http://dx.doi.org/10.14279/depositonce-5830.2	Dataset A: n-back
VP001	Data Acquisition	BrainAmp EEG amplifier	Brain Products GmbH	1000	Hertz			Data Processing	Classification	VP001_session B	VP001-EEG.zip	Technische Universität Berlin	doi:10.14279/depositonce-5830.2	http://dx.doi.org/10.14279/depositonce-5830.2	Dataset B: DSR
VP002	Data Acquisition	BrainAmp EEG amplifier	Brain Products GmbH	1000	Hertz			Data Processing	Classification	VP002_session B	VP002-EEG.zip	Technische Universität Berlin	doi:10.14279/depositonce-5830.2	http://dx.doi.org/10.14279/depositonce-5830.2	Dataset B: DSR
VP003	Data Acquisition	BrainAmp EEG amplifier	Brain Products GmbH	1000	Hertz			Data Processing	Classification	VP003_session B	VP003-EEG.zip	Technische Universität Berlin	doi:10.14279/depositonce-5830.2	http://dx.doi.org/10.14279/depositonce-5830.2	Dataset B: DSR
VP004	Data Acquisition	BrainAmp EEG amplifier	Brain Products GmbH	1000	Hertz			Data Processing	Classification	VP004_session B	VP004-EEG.zip	Technische Universität Berlin	doi:10.14279/depositonce-5830.2	http://dx.doi.org/10.14279/depositonce-5830.2	Dataset B: DSR
VP005	Data Acquisition	BrainAmp EEG amplifier	Brain Products GmbH	1000	Hertz			Data Processing	Classification	VP005_session B	VP005-EEG.zip	Technische Universität Berlin	doi:10.14279/depositonce-5830.2	http://dx.doi.org/10.14279/depositonce-5830.2	Dataset B: DSR
VP006	Data Acquisition	BrainAmp EEG amplifier	Brain Products GmbH	1000	Hertz			Data Processing	Classification	VP006_session B	VP006-EEG.zip	Technische Universität Berlin	doi:10.14279/depositonce-5830.2	http://dx.doi.org/10.14279/depositonce-5830.2	Dataset B: DSR
VP007	Data Acquisition	BrainAmp EEG amplifier	Brain Products GmbH	1000	Hertz			Data Processing	Classification	VP007_session B	VP007-EEG.zip	Technische Universität Berlin	doi:10.14279/depositonce-5830.2	http://dx.doi.org/10.14279/depositonce-5830.2	Dataset B: DSR
VP008	Data Acquisition	BrainAmp EEG amplifier	Brain Products GmbH	1000	Hertz			Data Processing	Classification	VP008_session B	VP008-EEG.zip	Technische Universität Berlin	doi:10.14279/depositonce-5830.2	http://dx.doi.org/10.14279/depositonce-5830.2	Dataset B: DSR
VP009	Data Acquisition	BrainAmp EEG amplifier	Brain Products GmbH	1000	Hertz			Data Processing	Classification	VP009_session B	VP009-EEG.zip	Technische Universität Berlin	doi:10.14279/depositonce-5830.2	http://dx.doi.org/10.14279/depositonce-5830.2	Dataset B: DSR
VP010	Data Acquisition	BrainAmp EEG amplifier	Brain Products GmbH	1000	Hertz			Data Processing	Classification	VP010_session B	VP010-EEG.zip	Technische Universität Berlin	doi:10.14279/depositonce-5830.2	http://dx.doi.org/10.14279/depositonce-5830.2	Dataset B: DSR
VP011	Data Acquisition	BrainAmp EEG amplifier	Brain Products GmbH	1000	Hertz			Data Processing	Classification	VP011_session B	VP011-EEG.zip	Technische Universität Berlin	doi:10.14279/depositonce-5830.2	http://dx.doi.org/10.14279/depositonce-5830.2	Dataset B: DSR
VP012	Data Acquisition	BrainAmp EEG amplifier	Brain Products GmbH	1000	Hertz			Data Processing	Classification	VP012_session B	VP012-EEG.zip	Technische Universität Berlin	doi:10.14279/depositonce-5830.2	http://dx.doi.org/10.14279/depositonce-5830.2	Dataset B: DSR
VP013	Data Acquisition	BrainAmp EEG amplifier	Brain Products GmbH	1000	Hertz			Data Processing	Classification	VP013_session B	VP013-EEG.zip	Technische Universität Berlin	doi:10.14279/depositonce-5830.2	http://dx.doi.org/10.14279/depositonce-5830.2	Dataset B: DSR
VP014	Data Acquisition	BrainAmp EEG amplifier	Brain Products GmbH	1000	Hertz			Data Processing	Classification	VP014_session B	VP014-EEG.zip	Technische Universität Berlin	doi:10.14279/depositonce-5830.2	http://dx.doi.org/10.14279/depositonce-5830.2	Dataset B: DSR
VP015	Data Acquisition	BrainAmp EEG amplifier	Brain Products GmbH	1000	Hertz			Data Processing	Classification	VP015_session B	VP015-EEG.zip	Technische Universität Berlin	doi:10.14279/depositonce-5830.2	http://dx.doi.org/10.14279/depositonce-5830.2	Dataset B: DSR
VP016	Data Acquisition	BrainAmp EEG amplifier	Brain Products GmbH	1000	Hertz			Data Processing	Classification	VP016_session B	VP016-EEG.zip	Technische Universität Berlin	doi:10.14279/depositonce-5830.2	http://dx.doi.org/10.14279/depositonce-5830.2	Dataset B: DSR
VP017	Data Acquisition	BrainAmp EEG amplifier	Brain Products GmbH	1000	Hertz			Data Processing	Classification	VP017_session B	VP017-EEG.zip	Technische Universität Berlin	doi:10.14279/depositonce-5830.2	http://dx.doi.org/10.14279/depositonce-5830.2	Dataset B: DSR
VP018	Data Acquisition	BrainAmp EEG amplifier	Brain Products GmbH	1000	Hertz			Data Processing	Classification	VP018_session B	VP018-EEG.zip	Technische Universität Berlin	doi:10.14279/depositonce-5830.2	http://dx.doi.org/10.14279/depositonce-5830.2	Dataset B: DSR
VP019	Data Acquisition	BrainAmp EEG amplifier	Brain Products GmbH	1000	Hertz			Data Processing	Classification	VP019_session B	VP019-EEG.zip	Technische Universität Berlin	doi:10.14279/depositonce-5830.2	http://dx.doi.org/10.14279/depositonce-5830.2	Dataset B: DSR
VP020	Data Acquisition	BrainAmp EEG amplifier	Brain Products GmbH	1000	Hertz			Data Processing	Classification	VP020_session B	VP020-EEG.zip	Technische Universität Berlin	doi:10.14279/depositonce-5830.2	http://dx.doi.org/10.14279/depositonce-5830.2	Dataset B: DSR
VP021	Data Acquisition	BrainAmp EEG amplifier	Brain Products GmbH	1000	Hertz			Data Processing	Classification	VP021_session B	VP021-EEG.zip	Technische Universität Berlin	doi:10.14279/depositonce-5830.2	http://dx.doi.org/10.14279/depositonce-5830.2	Dataset B: DSR
VP022	Data Acquisition	BrainAmp EEG amplifier	Brain Products GmbH	1000	Hertz			Data Processing	Classification	VP022_session B	VP022-EEG.zip	Technische Universität Berlin	doi:10.14279/depositonce-5830.2	http://dx.doi.org/10.14279/depositonce-5830.2	Dataset B: DSR
VP023	Data Acquisition	BrainAmp EEG amplifier	Brain Products GmbH	1000	Hertz			Data Processing	Classification	VP023_session B	VP023-EEG.zip	Technische Universität Berlin	doi:10.14279/depositonce-5830.2	http://dx.doi.org/10.14279/depositonce-5830.2	Dataset B: DSR
VP024	Data Acquisition	BrainAmp EEG amplifier	Brain Products GmbH	1000	Hertz			Data Processing	Classification	VP024_session B	VP024-EEG.zip	Technische Universität Berlin	doi:10.14279/depositonce-5830.2	http://dx.doi.org/10.14279/depositonce-5830.2	Dataset B: DSR
VP025	Data Acquisition	BrainAmp EEG amplifier	Brain Products GmbH	1000	Hertz			Data Processing	Classification	VP025_session B	VP025-EEG.zip	Technische Universität Berlin	doi:10.14279/depositonce-5830.2	http://dx.doi.org/10.14279/depositonce-5830.2	Dataset B: DSR
VP026	Data Acquisition	BrainAmp EEG amplifier	Brain Products GmbH	1000	Hertz			Data Processing	Classification	VP026_session B	VP026-EEG.zip	Technische Universität Berlin	doi:10.14279/depositonce-5830.2	http://dx.doi.org/10.14279/depositonce-5830.2	Dataset B: DSR
VP001	Data Acquisition	BrainAmp EEG amplifier	Brain Products GmbH	1000	Hertz			Data Processing	Classification	VP001_session C	VP001-EEG.zip	Technische Universität Berlin	doi:10.14279/depositonce-5830.2	http://dx.doi.org/10.14279/depositonce-5830.2	Dataset C: WG
VP002	Data Acquisition	BrainAmp EEG amplifier	Brain Products GmbH	1000	Hertz			Data Processing	Classification	VP002_session C	VP002-EEG.zip	Technische Universität Berlin	doi:10.14279/depositonce-5830.2	http://dx.doi.org/10.14279/depositonce-5830.2	Dataset C: WG
VP003	Data Acquisition	BrainAmp EEG amplifier	Brain Products GmbH	1000	Hertz			Data Processing	Classification	VP003_session C	VP003-EEG.zip	Technische Universität Berlin	doi:10.14279/depositonce-5830.2	http://dx.doi.org/10.14279/depositonce-5830.2	Dataset C: WG
VP004	Data Acquisition	BrainAmp EEG amplifier	Brain Products GmbH	1000	Hertz			Data Processing	Classification	VP004_session C	VP004-EEG.zip	Technische Universität Berlin	doi:10.14279/depositonce-5830.2	http://dx.doi.org/10.14279/depositonce-5830.2	Dataset C: WG
VP005	Data Acquisition	BrainAmp EEG amplifier	Brain Products GmbH	1000	Hertz			Data Processing	Classification	VP005_session C	VP005-EEG.zip	Technische Universität Berlin	doi:10.14279/depositonce-5830.2	http://dx.doi.org/10.14279/depositonce-5830.2	Dataset C: WG
VP006	Data Acquisition	BrainAmp EEG amplifier	Brain Products GmbH	1000	Hertz			Data Processing	Classification	VP006_session C	VP006-EEG.zip	Technische Universität Berlin	doi:10.14279/depositonce-5830.2	http://dx.doi.org/10.14279/depositonce-5830.2	Dataset C: WG
VP007	Data Acquisition	BrainAmp EEG amplifier	Brain Products GmbH	1000	Hertz			Data Processing	Classification	VP007_session C	VP007-EEG.zip	Technische Universität Berlin	doi:10.14279/depositonce-5830.2	http://dx.doi.org/10.14279/depositonce-5830.2	Dataset C: WG
VP008	Data Acquisition	BrainAmp EEG amplifier	Brain Products GmbH	1000	Hertz			Data Processing	Classification	VP008_session C	VP008-EEG.zip	Technische Universität Berlin	doi:10.14279/depositonce-5830.2	http://dx.doi.org/10.14279/depositonce-5830.2	Dataset C: WG
VP009	Data Acquisition	BrainAmp EEG amplifier	Brain Products GmbH	1000	Hertz			Data Processing	Classification	VP009_session C	VP009-EEG.zip	Technische Universität Berlin	doi:10.14279/depositonce-5830.2	http://dx.doi.org/10.14279/depositonce-5830.2	Dataset C: WG
VP010	Data Acquisition	BrainAmp EEG amplifier	Brain Products GmbH	1000	Hertz			Data Processing	Classification	VP010_session C	VP010-EEG.zip	Technische Universität Berlin	doi:10.14279/depositonce-5830.2	http://dx.doi.org/10.14279/depositonce-5830.2	Dataset C: WG
VP011	Data Acquisition	BrainAmp EEG amplifier	Brain Products GmbH	1000	Hertz			Data Processing	Classification	VP011_session C	VP011-EEG.zip	Technische Universität Berlin	doi:10.14279/depositonce-5830.2	http://dx.doi.org/10.14279/depositonce-5830.2	Dataset C: WG
VP012	Data Acquisition	BrainAmp EEG amplifier	Brain Products GmbH	1000	Hertz			Data Processing	Classification	VP012_session C	VP012-EEG.zip	Technische Universität Berlin	doi:10.14279/depositonce-5830.2	http://dx.doi.org/10.14279/depositonce-5830.2	Dataset C: WG
VP013	Data Acquisition	BrainAmp EEG amplifier	Brain Products GmbH	1000	Hertz			Data Processing	Classification	VP013_session C	VP013-EEG.zip	Technische Universität Berlin	doi:10.14279/depositonce-5830.2	http://dx.doi.org/10.14279/depositonce-5830.2	Dataset C: WG
VP014	Data Acquisition	BrainAmp EEG amplifier	Brain Products GmbH	1000	Hertz			Data Processing	Classification	VP014_session C	VP014-EEG.zip	Technische Universität Berlin	doi:10.14279/depositonce-5830.2	http://dx.doi.org/10.14279/depositonce-5830.2	Dataset C: WG
VP015	Data Acquisition	BrainAmp EEG amplifier	Brain Products GmbH	1000	Hertz			Data Processing	Classification	VP015_session C	VP015-EEG.zip	Technische Universität Berlin	doi:10.14279/depositonce-5830.2	http://dx.doi.org/10.14279/depositonce-5830.2	Dataset C: WG
VP016	Data Acquisition	BrainAmp EEG amplifier	Brain Products GmbH	1000	Hertz			Data Processing	Classification	VP016_session C	VP016-EEG.zip	Technische Universität Berlin	doi:10.14279/depositonce-5830.2	http://dx.doi.org/10.14279/depositonce-5830.2	Dataset C: WG
VP017	Data Acquisition	BrainAmp EEG amplifier	Brain Products GmbH	1000	Hertz			Data Processing	Classification	VP017_session C	VP017-EEG.zip	Technische Universität Berlin	doi:10.14279/depositonce-5830.2	http://dx.doi.org/10.14279/depositonce-5830.2	Dataset C: WG
VP018	Data Acquisition	BrainAmp EEG amplifier	Brain Products GmbH	1000	Hertz			Data Processing	Classification	VP018_session C	VP018-EEG.zip	Technische Universität Berlin	doi:10.14279/depositonce-5830.2	http://dx.doi.org/10.14279/depositonce-5830.2	Dataset C: WG
VP019	Data Acquisition	BrainAmp EEG amplifier	Brain Products GmbH	1000	Hertz			Data Processing	Classification	VP019_session C	VP019-EEG.zip	Technische Universität Berlin	doi:10.14279/depositonce-5830.2	http://dx.doi.org/10.14279/depositonce-5830.2	Dataset C: WG
VP020	Data Acquisition	BrainAmp EEG amplifier	Brain Products GmbH	1000	Hertz			Data Processing	Classification	VP020_session C	VP020-EEG.zip	Technische Universität Berlin	doi:10.14279/depositonce-5830.2	http://dx.doi.org/10.14279/depositonce-5830.2	Dataset C: WG
VP021	Data Acquisition	BrainAmp EEG amplifier	Brain Products GmbH	1000	Hertz			Data Processing	Classification	VP021_session C	VP021-EEG.zip	Technische Universität Berlin	doi:10.14279/depositonce-5830.2	http://dx.doi.org/10.14279/depositonce-5830.2	Dataset C: WG
VP022	Data Acquisition	BrainAmp EEG amplifier	Brain Products GmbH	1000	Hertz			Data Processing	Classification	VP022_session C	VP022-EEG.zip	Technische Universität Berlin	doi:10.14279/depositonce-5830.2	http://dx.doi.org/10.14279/depositonce-5830.2	Dataset C: WG
VP023	Data Acquisition	BrainAmp EEG amplifier	Brain Products GmbH	1000	Hertz			Data Processing	Classification	VP023_session C	VP023-EEG.zip	Technische Universität Berlin	doi:10.14279/depositonce-5830.2	http://dx.doi.org/10.14279/depositonce-5830.2	Dataset C: WG
VP024	Data Acquisition	BrainAmp EEG amplifier	Brain Products GmbH	1000	Hertz			Data Processing	Classification	VP024_session C	VP024-EEG.zip	Technische Universität Berlin	doi:10.14279/depositonce-5830.2	http://dx.doi.org/10.14279/depositonce-5830.2	Dataset C: WG
VP025	Data Acquisition	BrainAmp EEG amplifier	Brain Products GmbH	1000	Hertz			Data Processing	Classification	VP025_session C	VP025-EEG.zip	Technische Universität Berlin	doi:10.14279/depositonce-5830.2	http://dx.doi.org/10.14279/depositonce-5830.2	Dataset C: WG
VP026	Data Acquisition	BrainAmp EEG amplifier	Brain Products GmbH	1000	Hertz			Data Processing	Classification	VP026_session C	VP026-EEG.zip	Technische Universität Berlin	doi:10.14279/depositonce-5830.2	http://dx.doi.org/10.14279/depositonce-5830.2	Dataset C: WG
